# Supplementary material for: Foot Temperature by Infrared Thermography in Patients with Peripheral Artery Disease before and after Structured Home-Based Exercise: A Gender-Based Observational Study
Source: J Pers Med. 2023 Aug 27;13(9):1312. doi: 10.3390/jpm13091312 (PMC10532675; doi:10.3390/jpm13091312)
Supplement: Supplementary file 1 [file jpm-13-01312-s001.zip]

Archive with 1 entries (1 files):
- jpm-2572316-supplementary.pdf
